# Supplementary material for: The Construction of Phosphorus-Doped g-C3N4/Rh-Doped SrTiO3 with Type-II Band Alignment for Efficient Photocatalytic Hydrogen Evolution
Source: Nanomaterials (Basel). 2022 Dec 12;12(24):4428. doi: 10.3390/nano12244428 (PMC9782634; doi:10.3390/nano12244428)
Supplement: Supplementary file 1 [file nanomaterials-12-04428-s001.zip]

Archive with 1 entries (1 files):
- nanomaterials-2065936-supplementary.pdf
